# Supplementary material for: Multi-Scale Digital Pathology Patch-Level Prostate Cancer Grading Using Deep Learning: Use Case Evaluation of DiagSet Dataset
Source: Bioengineering (Basel). 2024 Jun 18;11(6):624. doi: 10.3390/bioengineering11060624 (PMC11200755; doi:10.3390/bioengineering11060624)
Supplement: Supplementary file 1 [file bioengineering-11-00624-s001.zip]

Archive with 1 entries (1 files):
- bioengineering-3021527-supplementary.pdf
